# Supplementary material for: Lipoprotein(a) Response to Dietary Saturated Fat Reduction: Relationship to Apolipoprotein(a) Size Polymorphism in African Americans
Source: Nutrients. 2025 Jan 24;17(3):426. doi: 10.3390/nu17030426 (PMC11820444; doi:10.3390/nu17030426)
Supplement: Supplementary file 1 [file nutrients-17-00426-s001.zip]

Archive with 1 entries (1 files):
- nutrients-3438099-supplementary.pdf
